# Supplementary material for: Beyond Arabidopsis: Differential UV-B Response Mediated by UVR8 in Diverse Species
Source: Front Plant Sci. 2019 Jun 18;10:780. doi: 10.3389/fpls.2019.00780 (PMC6591365; doi:10.3389/fpls.2019.00780)
Supplement: Supplementary file 1 [file Table_1.XLSX]

## Sheet: Hoja1
Supplementary Table 1
RUPs proteins sequences of plant species and the percentage identity were obtained from the NCBI database (http://www.ncbi.nlm.nih.gov/) using the BLASTP method. The query sequences used were AtRUP1(OAO92149.1) and AtRUP2 (OAO92900.1).
RUP1
	Accesion number	E-VALUE	IDENTITY
Arabidopsis thaliana	OAO92149.1	0	1
Arabidopsis lyrata	XP_020879163.1	0	0.97
Capsella rubella	XP_006280618.1	0	0.89
Brassica napus	XP_013683360.1	0	0.81
Eutrema salsugineum	XP_006401846.1	0	0.81
RUP2 (Arabidopsis thaliana)	OAO92900.1	3e-134	0.64
RUP2
	Accesion number	E-VALUE	IDENTITY
Arabidopsis thaliana	OAO92900.1	0	1
Capsella rubella	XP_006287966.1	0	0.93
Camelina sativa	XP_010493496.1	0	0.91
Raphanus sativus	XP_018454486.1	0	0.91
Brassica napus	XP_013661046.1	0	0.9
Eutrema salsugineum	XP_006394637.1	0	0.88
Tarenaya hassleriana	XP_010519483.1	0	0.8
Juglans regia	XP_018830865.1	3e-170	0.68
Morus notabilis	XP_010107434.1	2e-172	0.67
Carica papaya	XP_021892217.1	6e-168	0.66
Quercus suber	XP_023886919.1	7e-159	0.66
Citrus sinensis	XP_006490375.1	1e-171	0.65
Herrania umbratica	XP_021292495.1	2e-159	0.65
Theobroma cacao	XP_017972153.1	1e-158	0.65
Hevea brasiliensis	XP_021671670.1	4e-158	0.65
Fragaria vesca	XP_004309213.2	9e-164	0.64
Ziziphus jujuba (RUP2-like)	XP_015878097.1	2e-162	0.64
Durio zibethinus	XP_022735521.1	9e-159	0.64
Vitis vinifera (RUP2 like)	XP_002267709.1	1e-156	0.64
Prunus mume	XP_008234259.1	1e-158	0.63
Daucus carota	XP_017251524.1	8e-151	0.63
Rosa chinensis (RUP2-like)	XP_024192945.1	4e-162	0.62
Sesamum indicum	XP_011076489.1	2e-158	0.62
Manihot esculenta	XP_021614901.1	5e-158	0.62
Pyrus x bretschneideri (RUP2 like)	XP_009340009.1	7e-158	0.62
Malus domestica ( RUP2 like)	XP_008377410.1	2e-156	0.62
Cucurbita moschata (RUP2-like)	XP_022952662.1	4e-144	0.62
Gossypium arboreum (RUP2 like)	XP_017609068.1	8e-161	0.61
Nelumbo nucifera	XP_010255450.1	6e-154	0.61
Jatropha curcas	XP_012090270.1	4e-159	0.6
Coffea eugenioides	XP_027159455.1	7e-150	0.6
Gossypium hirsutum (RUP2 like)	XP_016666846.1	3e-148	0.6
Cucumis sativus (RUP2-like)	XP_004148378.2	3e-148	0.6
Eucalyptus grandis	XP_018720181.1	1e-147	0.6
Nelumbo nucifera (RUP2-like)	XP_010273115.1	2e-154	0.59
Erythranthe guttata	XP_012852127.1	5e-151	0.59
Populus euphratica (RUP2 like)	XP_011048706.1	9e-146	0.59
Nicotiana tabacum (RUP2 like)	XP_016453996.1	1e-145	0.59
Ricinus communis	XP_002528808.3	2e-145	0.59
Helianthus annuus	XP_021982168.1	3e-141	0.59
Papaver somniferum (RUP2 like)	XP_026380118.1	5e-140	0.59
Ipomoea nil (RUP2 like)	XP_019200213.1	1e-147	0.58
Sesamum indicum (RUP2-like)	XP_011084728.2	5e-146	0.58
Lactuca sativa	XP_023753372.1	9e-138	0.58
Cucumis melo	XP_008466641.1	6e-79	0.58
Solanum tuberosum	XP_006351197.1	4e-149	0.57
Elaeis guineensis	XP_010934729.1	1e-125	0.57
Olea europaea (RUP2 like)	XP_022890297.1	3e-147	0.56
Capsicum annuum (RUP2 like)	XP_016549714.1	4e-139	0.56
Phoenix dactylifera (RUP2 like)	XP_008806884.1	4e-129	0.56
Musa acuminata (RUP2 like)	XP_009396164.1	2e-122	0.55
Ipomoea nil (RUP2 like)	XP_019184386.1	3e-100	0.53
Dendrobium catenatum (RUP2 like)	XP_020682761.1	2e-120	0.51
Apostasia shenzhenica	PKA58024.1	4e-105	0.49
Phalaenopsis equestris (RUP2 like)	XP_020592843.1	3e-101	0.47
Ananas comosus (RUP2 like)	XP_020079738.1	2e-100	0.47
Aegilops tauschii (RUP2 like)	XP_020177509.1	1e-96	0.47
Panicum hallii (RUP2 like)	XP_025798718.1	2e-87	0.47
Hordeum vulgare (RUP2 like)	BAJ89763.1	1e-95	0.46
Oryza sativa Japonica Group	XP_015624242.1	4e-95	0.46
Amborella trichopoda	XP_006827710.1	2e-111	0.45
Brachypodium distachyon	XP_003570811.1	5e-91	0.45
Setaria italica	XP_004954763.1	5e-82	0.45
Sorghum bicolor	XP_021314000.1	3e-86	0.43
Zea mays	XP_020393600.1	9e-77	0.42
Selaginella moellendorffii	XP_002990312.1	1e-65	0.37
